# Supplementary material for: Integration of deep learning with Ramachandran plot molecular dynamics simulation for genetic variant classification
Source: iScience. 2023 Feb 2;26(3):106122. doi: 10.1016/j.isci.2023.106122 (PMC9984559; doi:10.1016/j.isci.2023.106122)
Supplement: Table S1. Summary of the known variants used in the study (ClinVar) — (A) Known TP53 variants used in the study (ClinVar). (B) Known MLH1 variants used in this study (ClinVar). (C) Known MSH2 variants used in the study (ClinVar). [file mmc2.xlsx]

## Sheet: TP53
Table S1A. Known TP53 variants used in the study (ClinVar).
Genome Position (hg19)	Change		Location	Review Status	Protein Functions*
	Nucleotide	Amino Acid		out of 4 stars
Benign/Likely Benign
Chr17:7579368	c.319T>C	p.Y107H		3	Functional
Chr17:7579365	c.322G>A	p.G108S		3	LOF
Chr17:7579358	c.329G>A	p.R110H	S1	3	Functional
Chr17:7579343	c.344A>G	p.H115R	L1	3	Functional
Chr17:7579323	c.364G>A	p.V122M	L1	3	Functional
Chr17:7579316	c.370T>A	p.C124S	S2/L1		Functional
Chr17:7578545	c.385G>A	p.A129T			Functional
Chr17:7578545	c.385G>T	p.A129S			Functional
Chr17:7578461	c.469G>A	p.V157I	S4	3	Functional
Chr17:7578437	c.493C>A	p.Q165K	L2	1	Functional
Chr17:7578421	c.509C>T	p.T170M	L2	3	Functional
Chr17:7578376	c.554G>A	p.S185N	L2	3	Functional
Chr17:7578273	c.576G>T	p.Q192H	L2	1	Functional
Chr17:7578245	c.604C>G	p.R202G			Functional
Chr17:7577577	c.704A>G	p.N235S	S8	3	LOF
Chr17:7577150	c.788A>G	p.N263S		1	Functional
Chr17:7577073	c.865C>T	p.L289F			Functional
Chr17:7577072	c.866T>C	p.L289P		3	Functional
Chr17:7577069	c.869G>A	p.R290H		3	Functional
Chr17:7577061	c.877G>T	p.G293W		3	Functional
Chr17:7577052	c.886C>T	p.H296Y		3	Unclassified
Chr17:7577046	c.892G>A	p.E298K		3	Unclassified
Chr17:7577031	c.907A>G	p.S303G		3	Unclassified
Chr17:7576911	c.935C>G	p.T312S		3	Unclassified
Pathogenic
Chr17:7579358	c.329G>C	p.R110P	S1	1	LOF
Chr17:7579358	c.329G>T	p.R110L	S1	2	LOF
Chr17:7579313	c.374C>A	p.T125K	S2	1	LOF
Chr17:7579313	c.374C>G	p.T125R	S2	2	LOF
Chr17:7578541	c.389T>C	p.L130P	S2	1	LOF
Chr17:7578539	c.391A>T	p.N131Y	S2	1	LOF
Chr17:7578532	c.398T>C	p.M133T	S2	2	LOF
Chr17:7578528	c.402T>A	p.F134L			LOF
Chr17:7578508	c.422G>A	p.C141Y	S3	2	LOF
Chr17:7578479	c.451C>T	p.P151S		2	LOF
Chr17:7578475	c.455C>T	p.P152L		3	LOF
Chr17:7578458	c.472C>G	p.R158G	S4	1	LOF
Chr17:7578457	c.473G>A	p.R158H	S4	2	LOF
Chr17:7578457	c.473G>T	p.R158L	S4	2	Functional
Chr17:7578442	c.488A>G	p.Y163C	L2	3	LOF
Chr17:7578413	c.517G>A	p.V173M	L2	3	LOF
Chr17:7578413	c.517G>T	p.V173L	L2	2	LOF
Chr17:7578412	c.518T>C	p.V173A	L2	2	LOF
Chr17:7578407	c.523C>G	p.R175G	L2	2	LOF
Chr17:7578406	c.524G>A	p.R175H	L2	2	LOF
Chr17:7578403	c.527G>A	p.C176Y	L2	2	LOF
Chr17:7578395	c.535C>T	p.H179Y	H1/L2	2	Functional
Chr17:7578393	c.537T>A	p.H179Q	H1/L2	3	LOF
Chr17:7578388	c.542G>A	p.R181H	L2	2	LOF
Chr17:7578388	c.542G>C	p.R181P	L2	2	LOF
Chr17:7578271	c.578A>C	p.H193P	L2	3	LOF
Chr17:7578265	c.584T>C	p.I195T	S5/L2	2	LOF
Chr17:7578211	c.638G>A	p.R213Q		2	LOF
Chr17:7578211	c.638G>C	p.R213P		2	Functional
Chr17:7578205	c.644G>T	p.S215I	S7	1	LOF
Chr17:7578197	c.652G>A	p.V218M	S7		Functional
Chr17:7578190	c.659A>C	p.Y220S		1	LOF
Chr17:7578190	c.659A>G	p.Y220C		3	LOF
Chr17:7577581	c.700T>C	p.Y234H	S8	2	LOF
Chr17:7577580	c.701A>G	p.Y234C	S8	2	LOF
Chr17:7577569	c.712T>C	p.C238R	L3	2	LOF
Chr17:7577568	c.713G>A	p.C238Y	L3	2	LOF
Chr17:7577568	c.713G>C	p.C238S	L3	2	LOF
Chr17:7577568	c.713G>T	p.C238F	L3	1	LOF
Chr17:7577567	c.714T>G	p.C238W	L3	1	LOF
Chr17:7577559	c.722C>A	p.S241Y	L3	2	LOF
Chr17:7577557	c.724T>C	p.C242R	L3		LOF
Chr17:7577556	c.725G>A	p.C242Y	L3	2	LOF
Chr17:7577551	c.730G>A	p.G244S	L3	2	LOF
Chr17:7577550	c.731G>A	p.G244D	L3	2	LOF
Chr17:7577548	c.733G>A	p.G245S	L3	3	LOF
Chr17:7577548	c.733G>T	p.G245C	L3	2	LOF
Chr17:7577547	c.734G>A	p.G245D	L3	1	LOF
Chr17:7577547	c.734G>T	p.G245V	L3	2	LOF
Chr17:7577545	c.736A>G	p.M246V	L3	2	Functional
Chr17:7577544	c.737T>G	p.M246R	L3		LOF
Chr17:7577539	c.742C>T	p.R248W	L3	3	LOF
Chr17:7577538	c.743G>A	p.R248Q	L3	3	LOF
Chr17:7577538	c.743G>C	p.R248P	L3	1	LOF
Chr17:7577538	c.743G>T	p.R248L	L3	3	LOF
Chr17:7577530	c.751A>C	p.I251L	S9/L3	2	Functional
Chr17:7577520	c.761T>A	p.I254N	S9/L3	1	LOF
Chr17:7577509	c.772G>A	p.E258K		2	LOF
Chr17:7577144	c.794T>C	p.L265P	S10	2	LOF
Chr17:7577139	c.799C>T	p.R267W	S10	2	LOF
Chr17:7577129	c.809T>C	p.F270S	S10	2	LOF
Chr17:7577121	c.817C>A	p.R273S	S10	2	LOF
Chr17:7577121	c.817C>G	p.R273G	S10	2	LOF
Chr17:7577121	c.817C>T	p.R273C	S10	2	LOF
Chr17:7577120	c.818G>A	p.R273H	S10	3	LOF
Chr17:7577120	c.818G>C	p.R273P	S10	2	LOF
Chr17:7577120	c.818G>T	p.R273L	S10	2	LOF
Chr17:7577114	c.824G>A	p.C275Y		2	LOF
Chr17:7577111	c.827C>G	p.A276G		1	LOF
Chr17:7577102	c.836G>A	p.G279E	H2	2	LOF
Chr17:7577097	c.841G>A	p.D281N	H2	1	LOF
Chr17:7577097	c.841G>T	p.D281Y	H2	1	LOF
Chr17:7577096	c.842A>G	p.D281G	H2	2	LOF
Chr17:7577096	c.842A>T	p.D281V	H2	2	LOF
Chr17:7577094	c.844C>G	p.R282G	H2	2	LOF
Chr17:7577094	c.844C>T	p.R282W	H2	2	LOF
Chr17:7577093	c.845G>C	p.R282P	H2	2	LOF
Chr17:7577085	c.853G>A	p.E285K	H2	2	LOF
Chr17:7577084	c.854A>T	p.E285V	H2	1	LOF
Chr17:7577082	c.856G>A	p.E286K	H2	2	LOF
Chr17:7577063	c.875A>T	p.K292I			LOF
*The protein functions were defined by IARC (International Agency for Research on Cancer). LOF: Loss of functions; Unclassified: No data.

## Sheet: MLH1
Table S1B. Known MLH1 variants used in this study (ClinVar).
Genome Position (hg19)	Change		Location	Review Status	Protein Functions*
	Nucleotide	Amino Acid		out of 4 stars
Benign
Chr3:37035103	c.65G>C	p.G22A	αA	3	Unclassified
Chr3:37048495	c.394G>C	p.D132H		3	Functional
Chr3:37053550	c.637G>A	p.V213M	αG	3	Functional
Chr3:37053568	c.655A>C	p.I219L	αG	3	Functional
Chr3:37053568	c.655A>G	p.I219V	αG	3	Unclassified
Chr3:37059009	c.803A>G	p.E268G		3	Unclassified
Chr3:37061893	c.977T>C	p.V326A	αI	3	Functional
Chr3:37067129	c.1040C>A	p.T347N		3	Functional
Pathogenic
Chr3:37035093	c.55A>T	p.I19F	αA	3	Function affected
Chr3:37035100	c.62C>T	p.A21V	αA	3	Function affected
Chr3:37035100	c.62C>A	p.A21E	αA	3	Function affected
Chr3:37035121	c.83C>T	p.P28L	αB	3	LOF
Chr3:37035124	c.86C>G	p.A29G	αB	3	Functional
Chr3:37035142	c.104T>G	p.M35R	αB	3	Function affected
Chr3:37035151	c.113A>G	p.N38S	αB	3	Function affected
Chr3:37035152	c.114C>G	p.N38K	αB	3	LOF
Chr3:37038114	c.121G>C	p.D41H	αB	3	Function affected
Chr3:37038124	c.131C>T	p.S44F		3	LOF
Chr3:37038139	c.146T>A	p.V49E	β1	3	Function affected
Chr3:37038180	c.187G>A	p.D63N	β2	2	Function affected
Chr3:37038182	c.189C>A	p.D63E	β2	3	LOF
Chr3:37038192	c.199G>A	p.G67R		2	LOF
Chr3:37038192	c.199G>T	p.G67W		3	Unclassified
Chr3:37038193	c.200G>A	p.G67E		3	Function affected
Chr3:37042467	c.229T>C	p.C77R		3	LOF
Chr3:37042468	c.230G>A	p.C77Y		3	Function affected
Chr3:37042483	c.245C>T	p.T82I		3	Function affected
Chr3:37042537	c.299G>C	p.R100P		3	Function affected
Chr3:37042544	c.306G>C	p.E102D		3	Function affected
Chr3:37045905	c.320T>A	p.I107K	αD	1	LOF
Chr3:37045905	c.320T>G	p.I107R	αD	3	Function affected
Chr3:37045935	c.350C>T	p.T117M		3	LOF
Chr3:37045965	c.380G>A	p.R127K	β3	3	Function affected
Chr3:37048483	c.382G>C	p.A128P	β4	3	Function affected
Chr3:37050315	c.464T>G	p.L155R		3	LOF
Chr3:37050395	c.544A>G	p.R182G	αF	3	Unclassified
Chr3:37050396	c.545G>A	p.R182K	αF	3	Function affected
Chr3:37053319	c.554T>G	p.V185G	αF	3	LOF
Chr3:37053590	c.677G>A	p.R226Q		3	Function affected
Chr3:37055976	c.731G>A	p.G244D	β10	3	LOF
Chr3:37055984	c.739T>C	p.S247P	β10	3	LOF
Chr3:37056024	c.779T>G	p.L260R	β11	3	Function affected
Chr3:37058999	c.793C>A	p.R265S	β11'	3	LOF
Chr3:37058999	c.793C>T	p.R265C	β11'	3	LOF
Chr3:37059033	c.827T>G	p.I276R	αH	3	Unclassified
Chr3:37059048	c.842C>T	p.A281V	αH	3	Function affected
Chr3:37059089	c.883A>G	p.S295G	β12	3	Unclassified
Chr3:37059089	c.883A>C	p.S295R	β12	3	Function affected
Chr3:37059090	c.884G>A	p.S295N	β12	3	Function affected
Chr3:37061834	c.918T>A	p.N306K		3	Function affected
Chr3:37061902	c.986A>C	p.H329P	αI	3	LOF
Chr3:37061953	c.1037A>G	p.Q346R		3	Unclassified
Chr3:37061954	c.1038G>T	p.Q346H		3	Function affected
*The protein function was extracted from Uniprot and LOVD database (Leiden Open Variation Database; UniProt). UniProt: Loss of function (LOF); LOVD database: Function affected, functional; Unclassified: No data.

## Sheet: MSH2
Table S1C. Known MSH2 variants used in the study (ClinVar).
Genome Position (hg19)	Change		Location	Review Status	Protein Functions*
	Nucleotide	Amino Acid		out of 4 stars
Benign
Chr2:47630337	c.7G>T	p.V3L		3	Functional
Chr2:47630353	c.23C>T	p.T8M		3	Functional
Chr2:47635645	c.317G>A	p.R106K	I5	3	Functional
Chr2:47637246	c.380A>G	p.N127S		3	Functional
Chr2:47637365	c.499G>C	p.D167H	II2	3	Functional
Chr2:47637459	c.593A>G	p.E198G	II4	3	Functional
Chr2:47641430	c.815C>T	p.A272V	IID	3	Functional
Chr2:47643457	c.965G>A	p.G322D		3	Functional
Chr2:47656972	c.1168C>T	p.L390F	IIIf	3	Unclassified
Chr2:47698132	c.1690A>G	p.T564A	IVb	3	Functional
Chr2:47702290	c.1886A>G	p.Q629R		3	Functional
Chr2:47705476	c.2276G>A	p.G759E	Vc	1	Unclassified
Pathogenic
Chr2:47637348	c.482T>A	p.V161D	II2	3	LOF
Chr2:47637350	c.484G>A	p.G162R	II3	3	LOF
Chr2:47637354	c.488T>G	p.V163G	II4	3	Function affected
Chr2:47637354	c.488T>A	p.V163D	II5	3	Function affected
Chr2:47637384	c.518T>G	p.L173R	II3	3	Function affected
Chr2:47637426	c.560T>G	p.L187R	IIa	3	LOF
Chr2:47637426	c.560T>C	p.L187P	IIa	3	LOF
Chr2:47637461	c.595T>C	p.C199R	II4	3	Function affected
Chr2:47637465	c.599T>A	p.V200D	II4	3	Function affected
Chr2:47641544	c.929T>C	p.L310P	IIIa	3	Unclassified
Chr2:47643481	c.989T>C	p.L330P	IIIb	3	Unclassified
Chr2:47643489	c.997T>C	p.C333R		2	Function affected
Chr2:47643490	c.998G>A	p.C333Y		3	LOF
Chr2:47643491	c.999T>G	p.C333W		1	Unclassified
Chr2:47643538	c.1046C>T	p.P349L	IIIc	3	Function affected
Chr2:47643538	c.1046C>G	p.P349R	IIIc	3	Function affected
Chr2:47656881	c.1077A>T	p.R359S	IIId	3	Function affected
Chr2:47672729	c.1319T>C	p.L440P		3	Function affected
Chr2:47672768	c.1358T>A	p.M453K	IIIh	3	Function affected
Chr2:47693946	c.1660A>T	p.S554C	IVb	3	Unclassified
Chr2:47693946	c.1660A>G	p.S554G	IVb	3	Function affected
Chr2:47693947	c.1661G>A	p.S554N	IVb	2	Function affected
Chr2:47693947	c.1661G>C	p.S554T	IVb	3	Unclassified
Chr2:47698201	c.1759G>T	p.G587C		1	Function affected
Chr2:47698201	c.1759G>C	p.G587R		3	Unclassified
Chr2:47702188	c.1784T>G	p.L595R		2	Unclassified
Chr2:47702269	c.1865C>T	p.P622L	V1	3	LOF
Chr2:47702310	c.1906G>C	p.A636P	V2	3	Function affected
Chr2:47702319	c.1915C>T	p.H639Y		3	Functional
Chr2:47703506	c.2006G>T	p.G669V		3	Function affected
Chr2:47703547	c.2047G>A	p.G683R	Va	3	Function affected
Chr2:47703563	c.2063T>G	p.M688R	Va	3	Unclassified
Chr2:47703574	c.2074G>A	p.G692R		2	Function affected
Chr2:47703583	c.2083G>A	p.V695M		3	Function affected
Chr2:47703587	c.2087C>T	p.P696L		3	Functional
Chr2:47703589	c.2089T>C	p.C697R		3	Functional
Chr2:47703590	c.2090G>T	p.C697F		3	LOF
Chr2:47705451	c.2251G>A	p.G751R		3	Function affected
*The protein function was extracted from Uniprot and LOVD database (Leiden Open Variation Database; UniProt). UniProt: Loss of function (LOF); LOVD database: Function affected, functional; Unclassified: No data.
