# Supplementary material for: Integration of deep learning with Ramachandran plot molecular dynamics simulation for genetic variant classification
Source: iScience. 2023 Feb 2;26(3):106122. doi: 10.1016/j.isci.2023.106122 (PMC9984559; doi:10.1016/j.isci.2023.106122)
Supplement: Table S2. Classification results of the variants by RP-MDS and DL-RP-MDS — (A) Classification of TP53 variants by RP-MDS and DL-RP-MDS, related to Figure 5 and Table 2. (B) Classification of MLH1 variants by RP-MDS and DL-RP-MDS, related to Figure 5 and Table 2. (C) Classification of MSH2 variants by RP-MDS and DL-RP-MDS, related to Figure 5 and Table 2. [file mmc3.xlsx]

## Sheet: TP53
Table S2A. Classification of TP53 variants by RP-MDS and DL-RP-MDS. Related to Figure 5 and Table 2.
Genome position (hg19)	Change		Location	RP-MDS structural deviation(%)	DL-RP-MDS (%)
	Nucleotide	Amino Acid			P(U)	P(D)
Benign/Likely Benign
Chr17:7579368	c.319T>C	p.Y107H		16.6992	99.5798	0.408631
Chr17:7579365	c.322G>A	p.G108S		26.0742	99.8435	0.14889
Chr17:7579358	c.329G>A	p.R110H	S1	32.2266	98.6853	1.29963
Chr17:7579343	c.344A>G	p.H115R	L1	20.9961	98.1719	1.80235
Chr17:7579323	c.364G>A	p.V122M	L1	28.125	98.0879	1.90683
Chr17:7579316	c.370T>A	p.C124S	S2/L1	19.1406	96.3425	3.64312
Chr17:7578545	c.385G>A	p.A129T		20.5078	98.8894	1.10238
Chr17:7578545	c.385G>T	p.A129S		34.9609	100	3.89168e-06
Chr17:7578461	c.469G>A	p.V157I	S4	29.7852	99.9344	0.0618778
Chr17:7578437	c.493C>A	p.Q165K	L2	36.6211	99.7794	0.21578
Chr17:7578421	c.509C>T	p.T170M	L2	16.6992	98.9542	1.03498
Chr17:7578376	c.554G>A	p.S185N	L2	20.4102	95.5866	4.43791
Chr17:7578273	c.576G>T	p.Q192H	L2	14.8438	99.9329	0.0655114
Chr17:7578245	c.604C>G	p.R202G		25.6836	98.5855	1.39403
Chr17:7577577	c.704A>G	p.N235S	S8	14.0625	99.9866	0.0120302
Chr17:7577150	c.788A>G	p.N263S		21.6797	97.8013	2.18501
Chr17:7577073	c.865C>T	p.L289F		25.0977	99.6929	0.302262
Chr17:7577072	c.866T>C	p.L289P		30.4688	99.998	0.002
Chr17:7577069	c.869G>A	p.R290H		31.9336	97.5555	2.42832
Chr17:7577061	c.877G>T	p.G293W		27.6367	99.869	0.125311
Chr17:7577052	c.886C>T	p.H296Y		27.4414	98.4278	1.56888
Chr17:7577046	c.892G>A	p.E298K		22.0703	99.9998	0.000121796
Chr17:7577031	c.907A>G	p.S303G		28.5156	99.9968	0.00286798
Chr17:7576911	c.935C>G	p.T312S		22.7539	99.9617	0.0360027
Pathogenic
Chr17:7579358	c.329G>C	p.R110P	S1	27.1484	20.7077	79.8214
Chr17:7579358	c.329G>T	p.R110L	S1	19.8242	2.05167	98.0236
Chr17:7579313	c.374C>A	p.T125K	S2	31.543	0.469059	99.5498
Chr17:7579313	c.374C>G	p.T125R	S2	26.9531	9.78217	90.4742
Chr17:7578541	c.389T>C	p.L130P	S2	27.3438	0.0550919	99.9556
Chr17:7578539	c.391A>T	p.N131Y	S2	14.4531	45.5283	54.938
Chr17:7578532	c.398T>C	p.M133T	S2	16.7969	18.174	82.3455
Chr17:7578528	c.402T>A	p.F134L		17.1875	17.4942	82.9707
Chr17:7578508	c.422G>A	p.C141Y	S3	25.7812	0.858198	99.1887
Chr17:7578479	c.451C>T	p.P151S		19.1406	4.01669	96.1527
Chr17:7578475	c.455C>T	p.P152L		24.6094	0.176398	99.834
Chr17:7578458	c.472C>G	p.R158G	S4	22.2656	16.3349	84.0889
Chr17:7578457	c.473G>A	p.R158H	S4	22.5586	1.329	98.7549
Chr17:7578457	c.473G>T	p.R158L	S4	37.207	0.114988	99.8974
Chr17:7578442	c.488A>G	p.Y163C	L2	41.1133	0.00138654	99.9989
Chr17:7578413	c.517G>A	p.V173M	L2	26.0742	8.65014	91.6099
Chr17:7578413	c.517G>T	p.V173L	L2	15.4297	5.84735	94.2755
Chr17:7578412	c.518T>C	p.V173A	L2	22.5586	2.89969	97.2296
Chr17:7578407	c.523C>G	p.R175G	L2	32.6172	0.00423594	99.9968
Chr17:7578406	c.524G>A	p.R175H	L2	42.2852	1.18655e-07	100
Chr17:7578403	c.527G>A	p.C176Y	L2	29.8828	26.099	74.3893
Chr17:7578395	c.535C>T	p.H179Y	H1/L2	28.0273	6.35958	93.9611
Chr17:7578393	c.537T>A	p.H179Q	H1/L2	31.0547	4.50464	95.6904
Chr17:7578388	c.542G>A	p.R181H	L2	20.9961	4.31138	95.9117
Chr17:7578388	c.542G>C	p.R181P	L2	20.5078	2.63018	97.5626
Chr17:7578271	c.578A>C	p.H193P	L2	28.5156	0.00963664	99.9925
Chr17:7578265	c.584T>C	p.I195T	S5/L2	35.0586	0.272182	99.75
Chr17:7578211	c.638G>A	p.R213Q		30.0781	0.0359535	99.971
Chr17:7578211	c.638G>C	p.R213P		17.3828	0.152191	99.8708
Chr17:7578205	c.644G>T	p.S215I	S7	23.4375	0.691384	99.3525
Chr17:7578197	c.652G>A	p.V218M	S7	23.3398	8.04964	92.3028
Chr17:7578190	c.659A>C	p.Y220S		28.418	9.20588	91.1631
Chr17:7578190	c.659A>G	p.Y220C		45.8008	2.40559e-16	100
Chr17:7577581	c.700T>C	p.Y234H	S8	40.1367	0.358724	99.6798
Chr17:7577580	c.701A>G	p.Y234C	S8	25.7812	0.0398004	99.967
Chr17:7577569	c.712T>C	p.C238R	L3	19.4336	0.114684	99.9029
Chr17:7577568	c.713G>A	p.C238Y	L3	22.9492	1.69947	98.4279
Chr17:7577568	c.713G>C	p.C238S	L3	41.2109	0.00749045	99.9939
Chr17:7577568	c.713G>T	p.C238F	L3	26.3672	0.244843	99.7726
Chr17:7577567	c.714T>G	p.C238W	L3	26.1719	2.14326	97.915
Chr17:7577559	c.722C>A	p.S241Y	L3	27.9297	0.847938	99.2157
Chr17:7577557	c.724T>C	p.C242R	L3	28.3203	7.00931	93.2427
Chr17:7577556	c.725G>A	p.C242Y	L3	27.5391	0.286067	99.7459
Chr17:7577551	c.730G>A	p.G244S	L3	37.4023	0.000211712	99.9999
Chr17:7577550	c.731G>A	p.G244D	L3	25.6836	0.138904	99.8764
Chr17:7577548	c.733G>A	p.G245S	L3	45.0195	7.37013e-05	99.9999
Chr17:7577548	c.733G>T	p.G245C	L3	20.5078	2.26792	97.8263
Chr17:7577547	c.734G>A	p.G245D	L3	35.6445	2.3433e-05	100
Chr17:7577547	c.734G>T	p.G245V	L3	27.1484	0.816053	99.2244
Chr17:7577545	c.736A>G	p.M246V	L3	25.3906	0.0936147	99.9222
Chr17:7577544	c.737T>G	p.M246R	L3	18.8477	5.49176	94.7031
Chr17:7577539	c.742C>T	p.R248W	L3	24.1211	0.11129	99.8998
Chr17:7577538	c.743G>A	p.R248Q	L3	42.7734	1.90093e-06	100
Chr17:7577538	c.743G>C	p.R248P	L3	23.4375	2.92889	97.2031
Chr17:7577538	c.743G>T	p.R248L	L3	31.1523	2.14475	97.9378
Chr17:7577530	c.751A>C	p.I251L	S9/L3	30.0781	0.711532	99.3495
Chr17:7577520	c.761T>A	p.I254N	S9/L3	28.5156	0.111149	99.9003
Chr17:7577509	c.772G>A	p.E258K		33.8867	4.61906	95.6138
Chr17:7577144	c.794T>C	p.L265P	S10	20.4102	16.6364	83.9299
Chr17:7577139	c.799C>T	p.R267W	S10	20.8984	12.6935	87.7591
Chr17:7577129	c.809T>C	p.F270S	S10	22.7539	1.02394	99.0414
Chr17:7577121	c.817C>A	p.R273S	S10	29.2969	0.00360672	99.9973
Chr17:7577121	c.817C>G	p.R273G	S10	41.6992	0.0064556	99.9948
Chr17:7577121	c.817C>T	p.R273C	S10	47.4609	1.89934e-08	100
Chr17:7577120	c.818G>A	p.R273H	S10	24.707	13.1603	87.2729
Chr17:7577120	c.818G>C	p.R273P	S10	25.5859	1.09786	98.9844
Chr17:7577120	c.818G>T	p.R273L	S10	29.3945	3.70535	96.4199
Chr17:7577114	c.824G>A	p.C275Y		18.8477	1.02147	99.0187
Chr17:7577111	c.827C>G	p.A276G		28.0273	16.618	83.8111
Chr17:7577102	c.836G>A	p.G279D	H2	18.2617	0.614869	99.4267
Chr17:7577097	c.841G>A	p.D281N	H2	36.2305	0.159457	99.8622
Chr17:7577097	c.841G>T	p.D281Y	H2	30.6641	0.415954	99.6283
Chr17:7577096	c.842A>G	p.D281G	H2	30.3711	0.167966	99.8538
Chr17:7577096	c.842A>T	p.D281V	H2	30.3711	0.150473	99.8706
Chr17:7577094	c.844C>G	p.R282G	H2	26.9531	0.511487	99.541
Chr17:7577094	c.844C>T	p.R282W	H2	44.043	5.11666e-11	100
Chr17:7577093	c.845G>C	p.R282P	H2	26.1719	0.00178176	99.9987
Chr17:7577085	c.853G>A	p.E285K	H2	23.3398	4.8551	95.3343
Chr17:7577084	c.854A>T	p.E285V	H2	34.2773	0.00906481	99.9928
Chr17:7577082	c.856G>A	p.E286K	H2	25.9766	0.255679	99.7681
Chr17:7577063	c.875A>T	p.K292I		29.0039	0.0170606	99.9864

## Sheet: MLH1
Table S2B. Classification of MLH1 variants by RP-MDS and DL-RP-MDS.Related to Figure 5 and Table 2.
Genome position (hg19)	Change		Location	RP-MDS structural deviation(%)	DL-RP-MDS (%)
	Nucleotide	Amino Acid			P(U)	P(D)
Benign
chr3:37035103	c.65G>C	p.G22A	αA	20.4102	99.9131	0.088329
chr3:37048495	c.394G>C	p.D132H		28.125	99.7003	0.30388
chr3:37053550	c.637G>A	p.V213M	αG	24.6094	99.9921	0.00817266
chr3:37053568	c.655A>C	p.I219L	αG	28.2227	99.9595	0.0413262
chr3:37053568	c.655A>G	p.I219V	αG	29.2969	99.679	0.325465
chr3:37059009	c.803A>G	p.E268G		36.3281	99.9941	0.00609312
chr3:37061893	c.977T>C	p.V326A	αI	28.9062	99.8534	0.148904
chr3:37067129	c.1040C>A	p.T347N		32.7148	99.6587	0.346293
Pathogenic
chr3:37035093	c.55A>T	p.I19F	αA	36.4258	0.416675	99.5889
chr3:37035100	c.62C>T	p.A21V	αA	24.707	0.820462	99.1855
chr3:37035100	c.62C>A	p.A21E	αA	33.5938	3.71788	96.3109
chr3:37035121	c.83C>T	p.P28L	αB	35.8398	1.01977	98.9897
chr3:37035124	c.86C>G	p.A29G	αB	33.4961	0.000387313	99.9997
chr3:37035142	c.104T>G	p.M35R	αB	31.4453	0.0423102	99.9589
chr3:37035151	c.113A>G	p.N38S	αB	20.9961	0.336624	99.6683
chr3:37035152	c.114C>G	p.N38K	αB	38.7695	0.0753406	99.9258
chr3:37038114	c.121G>C	p.D41H	αB	35.2539	0.0232822	99.9776
chr3:37038124	c.131C>T	p.S44F		36.4258	0.0890377	99.9119
chr3:37038139	c.146T>A	p.V49E	β1	33.6914	0.957521	99.0494
chr3:37038180	c.187G>A	p.D63N	β2	39.1602	0.54678	99.4604
chr3:37038182	c.189C>A	p.D63E	β2	30.0781	0.126516	99.8755
chr3:37038192	c.199G>A	p.G67R		37.5	5.44013e-07	100
chr3:37038192	c.199G>T	p.G67W		29.7852	0.798472	99.2101
chr3:37038193	c.200G>A	p.G67E		35.5469	0.00301339	99.9971
chr3:37042467	c.229T>C	p.C77R		34.1797	3.60044	96.4292
chr3:37042468	c.230G>A	p.C77Y		26.2695	0.0477251	99.9535
chr3:37042483	c.245C>T	p.T82I		28.418	1.18546	98.8274
chr3:37042537	c.299G>C	p.R100P		25.0977	0.00858677	99.9919
chr3:37042544	c.306G>C	p.E102D		35.7422	0.000765678	99.9993
chr3:37045905	c.320T>A	p.I107K	αD	26.1719	0.0562756	99.9451
chr3:37045905	c.320T>G	p.I107R	αD	35.7422	0.282522	99.7212
chr3:37045935	c.350C>T	p.T117M		31.25	0.893745	99.1164
chr3:37045965	c.380G>A	p.R127K	β3	32.1289	9.36367	90.7113
chr3:37048483	c.382G>C	p.A128P	β4	26.5625	0.0899568	99.9121
chr3:37050315	c.464T>G	p.L155R		30.8594	0.100846	99.9012
chr3:37050395	c.544A>G	p.R182G	αF	36.4258	0.0310975	99.9699
chr3:37050396	c.545G>A	p.R182K	αF	20.8008	1.12899	98.8816
chr3:37053319	c.554T>G	p.V185G	αF	30.1758	0.718315	99.2861
chr3:37053590	c.677G>A	p.R226Q		30.8594	1.20927	98.8003
chr3:37055976	c.731G>A	p.G244D	β10	25	0.151298	99.8512
chr3:37055984	c.739T>C	p.S247P	β10	29.2969	6.43661	93.6076
chr3:37056024	c.779T>G	p.L260R	β11	26.4648	0.509518	99.4941
chr3:37058999	c.793C>A	p.R265S	β11'	24.2188	8.21101	91.8562
chr3:37058999	c.793C>T	p.R265C	β11'	29.1016	0.0135954	99.987
chr3:37059033	c.827T>G	p.I276R	αH	31.9336	0.318849	99.6856
chr3:37059048	c.842C>T	p.A281V	αH	34.5703	0.553644	99.4513
chr3:37059089	c.883A>G	p.S295G	β12	30.8594	0.153367	99.8496
chr3:37059089	c.883A>C	p.S295R	β12	31.3477	3.14557	96.8816
chr3:37059090	c.884G>A	p.S295N	β12	30.4688	0.0452064	99.9562
chr3:37061834	c.918T>A	p.N306K		33.5938	0.00504753	99.9952
chr3:37061902	c.986A>C	p.H329P	αI	34.9609	0.00421576	99.996
chr3:37061953	c.1037A>G	p.Q346R		30.5664	0.57251	99.431
chr3:37061954	c.1038G>T	p.Q346H		31.8359	2.22718	97.7934

## Sheet: MSH2
Table S2C. Classification of MSH2 variants by RP-MDS and DL-RP-MDS. Related to Figure 5 and Table 2.
Genome position (hg19)	Change		Location	RP-MDS structural deviation(%)	DL-RP-MDS (%)
	Nucleotide	Amino Acid			P(U)	P(D)
Benign/Likely Benign
Chr2:47630337	c.7G>T	p.V3L		28.7109	99.5636	0.434657
Chr2:47630353	c.23C>T	p.T8M		30.7617	96.6787	3.2753
Chr2:47635645	c.317G>A	p.R106K	I5	21.9727	99.1088	0.888605
Chr2:47637246	c.380A>G	p.N127S		22.8516	98.1645	1.82542
Chr2:47637365	c.499G>C	p.D167H	II2	35.5469	97.629	2.35043
Chr2:47637459	c.593A>G	p.E198G	II4	21.1914	98.8054	1.19125
Chr2:47641430	c.815C>T	p.A272V	IID	33.0078	93.1782	6.76083
Chr2:47643457	c.965G>A	p.G322D		28.2227	89.3238	10.6241
Chr2:47656972	c.1168C>T	p.L390F	IIIf	22.2656	99.9755	0.0244774
Chr2:47698132	c.1690A>G	p.T564A	IVb	26.6602	96.5359	3.42169
Chr2:47702290	c.1886A>G	p.Q629R		23.3398	96.5235	3.4682
Chr2:47705476	c.2276G>A	p.G759E	Vc	32.6172	99.9702	0.0296277
Pathogenic
Chr2:47637348	c.482T>A	p.V161D	II2	35.2539	18.3185	81.7105
Chr2:47637350	c.484G>A	p.G162R	II3	26.8555	29.7497	70.2352
Chr2:47637354	c.488T>G	p.V163G	II4	29.6875	33.0078	66.9504
Chr2:47637354	c.488T>A	p.V163D	II5	31.0547	46.9679	53.0583
Chr2:47637384	c.518T>G	p.L173R	II3	28.125	3.00422e-05	100
Chr2:47637426	c.560T>G	p.L187R	IIa	33.3008	23.5661	76.3143
Chr2:47637426	c.560T>C	p.L187P	IIa	24.9023	31.352	68.6595
Chr2:47637461	c.595T>C	p.C199R	II4	28.5156	16.7199	83.248
Chr2:47637465	c.599T>A	p.V200D	II4	30.3711	24.8819	75.0129
Chr2:47641544	c.929T>C	p.L310P	IIIa	33.1055	6.26335	93.6246
Chr2:47643481	c.989T>C	p.L330P	IIIb	27.5391	9.48755	90.5539
Chr2:47643489	c.997T>C	p.C333R		31.3477	24.2605	75.5516
Chr2:47643490	c.998G>A	p.C333Y		25.4883	16.8726	82.9758
Chr2:47643491	c.999T>G	p.C333W		24.2188	26.553	73.2408
Chr2:47643538	c.1046C>T	p.P349L	IIIc	35.8398	0.0371507	99.9638
Chr2:47643538	c.1046C>G	p.P349R	IIIc	28.2227	19.7324	80.1652
Chr2:47656881	c.1077A>T	p.R359S	IIId	32.0312	14.8956	85.1155
Chr2:47672729	c.1319T>C	p.L440P		36.3281	28.4848	71.36
Chr2:47672768	c.1358T>A	p.M453K	IIIh	31.6406	21.6923	78.2213
Chr2:47693946	c.1660A>T	p.S554C	IVb	32.6172	24.9447	75.024
Chr2:47693946	c.1660A>G	p.S554G	IVb	27.9297	37.37	62.4775
Chr2:47693947	c.1661G>A	p.S554N	IVb	35.6445	32.2752	67.5863
Chr2:47693947	c.1661G>C	p.S554T	IVb	26.1719	0.00548603	99.9945
Chr2:47698201	c.1759G>T	p.G587C		29.3945	0.0015935	99.9984
Chr2:47698201	c.1759G>C	p.G587R		38.0859	2.48665	97.52
Chr2:47702188	c.1784T>G	p.L595R		32.4219	5.4079	94.5969
Chr2:47702269	c.1865C>T	p.P622L	V1	29.0039	1.89912	98.1102
Chr2:47702310	c.1906G>C	p.A636P	V2	32.4219	8.16142	91.7959
Chr2:47702319	c.1915C>T	p.H639Y		34.375	24.5759	75.1488
Chr2:47703506	c.2006G>T	p.G669V		30.5664	6.53206	93.3431
Chr2:47703547	c.2047G>A	p.G683R	Va	28.3203	22.8936	76.9313
Chr2:47703563	c.2063T>G	p.M688R	Va	31.1523	0.0216203	99.978
Chr2:47703574	c.2074G>A	p.G692R		34.082	39.1957	60.6476
Chr2:47703583	c.2083G>A	p.V695M		31.543	0.19403	99.8058
Chr2:47703587	c.2087C>T	p.P696L		31.4453	8.03565	91.9299
Chr2:47703589	c.2089T>C	p.C697R		37.6953	0.0926109	99.9096
Chr2:47703590	c.2090G>T	p.C697F		28.2227	44.9773	54.958
Chr2:47705451	c.2251G>A	p.G751R		25.8789	22.1105	77.6858
